# Supplementary material for: The effect of omega-3 fatty acids and its combination with statins on lipid profile in patients with hypertriglyceridemia: A systematic review and meta-analysis of randomized controlled trials
Source: Front Nutr. 2022 Oct 13;9:1039056. doi: 10.3389/fnut.2022.1039056 (PMC9609787; doi:10.3389/fnut.2022.1039056)
Supplement: Supplementary file 1 [file Data_Sheet_1.zip]

Archive with 4 entries (4 files):
- Supplementary materials 1 PRISMA checklist.DOCX
- Supplementary materials 2 Search strategies.DOCX
- Supplementary materials 3 Sensitivity analysis.docx
- Supplementary materials 4 Publication bias.DOCX
